# Supplementary material for: Cooperative effects of Janus and Aurora kinase inhibition by CEP701 in cells expressing Jak2V617F
Source: J Cell Mol Med. 2013 Jan 10;17(2):265–76. doi: 10.1111/jcmm.12005 (PMC3822589; doi:10.1111/jcmm.12005)
Supplement: Supplementary file 2 [file jcmm0017-0265-SD2.txt]

Gäbler et al.                              Supporting Information 
Materials and methods 
 
Cell culture
The Jak2V617F-positive UKE-1 cell line was a gift fromDr. Walter Fiedler (University Medical 
Center Hamburg-Eppendorf, Hamburg, Germany). The cells were cultured inIscove’s modified 
Dulbecco’s medium(IMDM, Gibco, Life Technologies,Carlsbad, CA, USA) supplemented with 
10% FBS, 100 mg/l streptomycin, 60 mg/l penicillin, 10 ng/ml IL-3 and 10 ng/ml GM-CSF. The 
BA/F3-EpoR-Jak2V617F cells (a murine pro Bcell line, stably expressing Jak2V617F and the 
Epo receptor) were a kind gift fromDr. Thomas Fischer (Otto-von-Guericke-University,
Magdeburg, Germany). They were maintained in RPMI-1640 medium(Lonza, Basel, 
Switzerland) supplemented with 10% FBS, 100 mg/l streptomycin, 60 mg/l penicillin, 2 mM L-
glutamine, 2 μg/ml puromycin and 1 mg/ml G418.   
The CMK (acute megakaryocytic leukaemia cells expressing Jak3A572V) and K-562 (chronic 
myeloid leukaemia cellspositive for Bcr-Abl) cell lines were cultured in RPMI-1640 medium
supplemented with 10% FBS, 100 mg/l streptomycin, 60 mg/l penicillin and 2 mM L-glutamine. 
The colon carcinoma cell line HCT-116 and the fibrosarcoma cell line 2C4 were maintained in 
Dulbecco’s modified Eagle’s medium (DMEM, Lonza) supplemented with 10% FBS, 100 mg/l 
streptomycin, 60 mg/l penicillin and 25 mM HEPES. 
 
Generation of cDNA constructs 
Standard cloning procedures were followed throughout. The integrity ofall constructs was 
verified by DNA sequencing at GATC Biotech (Konstanz, Germany). Restriction enzymes were 
fromNew England Biolabs (Ipswich, MA, USA). 
 1Gäbler et al.                              Supporting Information 
pSTAT-ZsGreen was generated asfollows: pZsGreen1-DR was purchased fromClontech
Laboratories(Mountain View, CA, USA). A new multiple cloning site with PacI, AgeI, NheI, 
EcoRI, AscI restriction sites and a TATA box were introduced by opening the vector with XhoI 
and SmaI and inserting the annealed oligonucleotides 5’-TCGAGAGCTTAATTAAAGCACCG 
GTAAAGCTAGCTAGAATTCGAAGGCGCGCCTATATAACTGGTACCACAGGGCCC-3’ 
and 5‘-GGGCCCTGTGGTACCAGTTATATAGGCGCGCCTTCGAATTCTTAGCTAGCTTT 
ACCGGTGCTTTAATTAAGCTC-3’. 12 STAT binding sites were then introduced in two steps. 
First, the annealed oligonucleotides5’-CCGGTTTCCGGGAAAGCGTTTCCGGGAAAGCGTT 
TCCGGGAAAGCGTTTCCGGGAAAGCTTTCCCGTAAAGCTTTCCCGTAAAG-3’ and     
5’-CTAGCTTTACGGGAAAGCTTTACGGGAAAGCTTTCCCGGAAACGCTTTCCCGGAA 
ACGCTTTCCCGGAAACGCTTTCCCGGAAA-3’ were inserted using AgeI and NheI. Then, 
the annealed oligonucleotides 5‘-CTAGCGGTTTCCGGGAAAGCGTTTCCGGGAAAGCGTT 
TCCGGGAAAGCGTTTCCGGGAAAGCTTTCCCGTAAAGCTTTCCCGTAAAG-3’ and     
5’-AATTCTTTACGGGAAAGCTTTACGGGAAAGCTTTCCCGGAAACGCTTTCCCGGAA 
ACGCTTTCCCGGAAACGCTTTCCCGGAAACCG-3’ were inserted using NheI and EcoRI 
yielding a reporter gene construct with 8 STAT5 consensus binding sites fromthe CIS promoter 
[1] and 4 STAT3/1 consensus binding sites of the mutated SIE sequence (m67SIE) [2-3] 
preceding the ZsGreen-coding region. 
The plasmid pBOF/V5-Jak2V617F/STAT3-YFPwas built as follows: The generation of the 
inducible, bidirectional Flp-in vector pBOF was described before [4]. STAT3-YFP cDNA was 
sub-cloned into pBOF using SbfI and SwaI restriction sites. V5-Jak2V617F was then sub-cloned 
using AgeI and NheI. 
 2Gäbler et al.                              Supporting Information 
pTET-onpurowas derived from the vector pTET-on (Clontech Laboratories) by replacing the 
neomycin resistance gene by a puromycin resistance gene, which was amplified by PCR and 
inserted intoBglII and BstBI restriction sites. 
 
Generation of stable cell lines
γ2A cells (a Jak2-deficient fibrosarcoma cell line) were a kind gift from I. M. Kerr. The cells 
were cultured in Dulbecco’s modified Eagle’s medium(DMEM, Lonza) supplemented with 10% 
FBS, 100 mg/l streptomycin, 60 mg/l penicillin and 25 mM HEPES. The cells were transfected 
with Superfect (Qiagen, Hilden, Germany) or Lipofectamine 2000 (Invitrogen, Life 
Technologies, Carlsbad,CA, USA) according toprotocol. γ2A cells were first transfected with
the plasmid pFRT-lac-zeo (Invitrogen, Life Technologies) (FRT: FLP Recombination Target) 
and selected for stable integration using 100 µg/ml Zeocin (InvivoGen, San Diego, CA, USA) to 
generate γ2A-FRT cells. Clones were checked for the presence of the “Flp-in” site using the β-gal 
staining kit (Invitrogen, Life Technologies). The γ2A-FRT cells were thentransfected with
pTET-onpuroand selectedfor stableintegrationusing 1 µg/ml puromycin (InvivoGen). Clones 
were tested for the presence of the reverse tetracycline-responsive transcriptional activator by 
PCR. The resulting γ2A-FRT-TI (TI: Tet-Inducible) cells were transfected with pBOF/V5-
Jak2V617F/STAT3-YFP and selected for stable integration using hygromycin (InvivoGen) to
yield the resulting γ2A-FRT-TI-Jak2V617F/STAT3-YFP. Cells were controlled for the 
expression of STAT3-YFP by fluorescence microscopy after induction with 5 μg/ml doxycycline 
for 24 hrs.  
HEK293-FRT-TO-EpoR-Jak2V617F cells [5] were maintained in Dulbecco’s modified Eagle’s 
medium(DMEM, Lonza) supplemented with 10% FBS, 100 mg/l streptomycin, 60 mg/l 
 3Gäbler et al.                              Supporting Information 
penicillin and 25 mM HEPES. The cells were transfectedwiththe pSTAT-ZsGreen reporter 
plasmid using TransIT-LT1 (Mirus Bio, Madison, WI, USA) and were selected for stable 
integration using 1 mg/ml G418 (InvivoGen). Clones were tested for expression of the ZsGreen 
protein by fluorescence microscopy after inducing Jak2V617F expression with 5 ng/ml 
doxycycline for 24 hrs.  
 
Quantification of STAT5 phosphorylation 
The quantification of the phospho-STAT5 signals was performed using the analysis software 
V3.0 provided by LI-COR Biosciences (Lincoln, NE, USA). The phospho-STAT5 signal was 
normalized with respect to the signal oftotal STAT5 (loading control) for each lane. Each 
normalized phospho-STAT5 signal was then divided by the mean of all normalized phospho-
STAT5 signals of one membrane to adjust for the possible variation of signal intensity between 
different membranes (each membrane includes one biological replicate). The signal intensity of
phospho-STAT5 is represented as percentage of the strongest signal. 
 
CyQUANT® Cell Proliferation Assay  
The cells were culturedwith inhibitor at indicated concentrations or left untreated for up to 
72 hrs. Afterwards, they were incubated withthe freshlyprepared detection reagent ofthe 
CyQUANT® Direct Cell Proliferation Assay Kit (Invitrogen, Life Technologies) according to the 
manufacturer’s instructions. The fluorescence signal was detected with λexc= 485 nm and λem= 
520 nmin a FLUOstar OPTIMA microplate reader (BMG LABTECH, Ortenberg, Germany). 
The amount of inhibitor-treated cells was calculated as percentage of maximumnumber of cells 
(= untreated control) from biological replicates (n = 3 - 5).
 4Gäbler et al.                              Supporting Information 
Analysis of drug combinations according to the Chou-Talalay method 
The growth inhibitory effect of two single drugs (VX680 and TG101209) and their combination 
was assessed by the CyQUANT® Direct Cell Proliferation Assay Kit (see above). The 
compounds were applied in various concentrations while keeping the concentration ratio between 
the two inhibitorsconstant (for detailsplease see legend for Fig. S9).A dose-effect analysis of 
the drug combination was performed using the CompuSyn software [6-7] according to the Chou-
Talalay method [8]. The Combination Index (CI) value is then the quantitative measure of the 
dose-effect analysis of a drugcombination, meaning CI < 1 represents synergism, CI > 1 
corresponds to antagonism and CI ≈ 1 represents an additive effect for the drug combination.  
 
In vitro kinase assays 
The Jak2, Aurora A andAurora B kinase assayswere performed by Caliper Discovery Alliances 
& Services “CDAS” using the LabChip technology fromCaliper Life Sciences (Hopkinton, MA, 
USA) using standard conditionsand Staurosporine as a reference compound. Ten half log 
dilutions of the different compounds were used. All assays were performed at KmATP for each 
kinase. Briefly, the Jak2 kinase assays were performed using 15 nM of enzyme, 1.5 μM of 
substrate and 14 μM of ATP in 100 mM HEPES, pH 8.0 supplemented with 0.004% Triton X-
100. The Aurora A kinase assays were performed using 4 nM of enzyme, 1.5 μM of substrate and 
25 μM of ATP in 100 mM HEPES, pH 7.5 supplemented with 0.1% Brij-35. The Aurora B 
kinase assays were performed using 5 nM of enzyme, 1.5 μM of substrate and 5 μM of ATP in 
100 mM HEPES, pH 7.5 supplemented with 0.1% Brij-35. The project was completed using the 
Caliper LabChip 3000 and a 12-sipper LabChip. IC50values were determined using GraphPad 
Prism5.01, log [inhibitor] vs. response-Variable slope 4PL curve fit fromduplicate experiments. 
 5Gäbler et al.                              Supporting Information 
Cell size determination 
HEL cells were cultivated with 600 nM of CEP701, TG101209, VX680 or 100 nM of AT9283 or 
left untreated for 24, 48 or 72 hrs. The average cell diameter (d) of HEL cells was determined 
with a CEDEX XS cell counter (Roche Diagnostics, Basel, Switzerland). The cell volume (V) 
was then calculated using the formula: (4/3) ⋅ π⋅ (d/2).  
 
References
1. MatsumotoA, Masuhara M, Mitsui K, et al.CIS, a cytokine inducible SH2 protein, is a 
target of the JAK-STAT5 pathway and modulates STAT5 activation. Blood. 1997; 89: 3148-54. 
2. Wagner BJ, Hayes TE, Hoban CJ, Cochran BH. The SIF binding element confers 
sis/PDGF inducibility onto the c-fos promoter. Embo J. 1990; 9: 4477-84. 
3. Haan S, Keller JF, Behrmann I, et al. Multiple reasons for an inefficient STAT1 
response upon IL-6-type cytokine stimulation. Cell Signal. 2005; 17: 1542-50. 
4. Haan C, Rolvering C, Raulf F, et al. Jak1 has a dominant role over Jak3 in signal 
transductionthrough gammac-containing cytokine receptors.Chem Biol. 2011; 18: 314-23. 
5. Haan S, Wuller S, Kaczor J, et al. SOCS-mediated downregulation of mutant Jak2 
(V617F, T875N and K539L) counteractscytokine-independent signaling. Oncogene. 2009; 28: 
3069-80. 
6. Chou TC, Martin N. CompuSyn for Drug Combinationsand for General Dose-Effect 
Analysis, Software and User’s Guide: A Computer Programfor Quantitation ofSynergismand 
Antagonism in Drug Combinations, and the Determination of IC50 and ED50 and LD50 Values. 
ComboSyn Inc, Paramus, NJ, USA. 2005; www.combosyn.com. 
7. Chou TC. Theoretical basis, experimental design, and computerized simulation of 
synergismand antagonism in drug combination studies. Pharmacol Rev. 2006; 58: 621-81. 
8. Chou TC, Talalay P. Quantitativeanalysis ofdose-effect relationships: the combined 
effects ofmultiple drugsor enzyme inhibitors. Adv Enzyme Regul. 1984; 22: 27-55. 
 
9. Howard S, Berdini V, Boulstridge JA, et al. Fragment-based discovery of the pyrazol-
4-yl urea (AT9283), a multitargeted kinase inhibitor withpotent aurora kinase activity. J Med 
Chem. 2009; 52: 379-88. 
10. Hexner EO, Serdikoff C, Jan M, et al. Lestaurtinib (CEP701) isa JAK2 inhibitor that 
suppresses JAK2/STAT5 signaling and the proliferation of primary erythroid cells frompatients 
with myeloproliferative disorders. Blood. 2008; 111: 5663-71. 
 6Gäbler et al.                              Supporting Information 
11. Burns CJ, Bourke DG, Andrau L, et al.Phenylaminopyrimidines as inhibitors of Janus 
kinases (JAKs). Bioorg Med Chem Lett. 2009; 19: 5887-92. 
12. Thompson JE, Cubbon RM, Cummings RT, et al. Photochemical preparation of a 
pyridone containing tetracycle: a Jak protein kinase inhibitor. Bioorg Med Chem Lett. 2002; 12: 
1219-23. 
13. Fridman J, Wen X, Caulder E, et al. Abstract #4727: Resistanceto tyrosine kinase 
inhibitors reversed by selective JAK inhibition. AACR Meeting Abstracts. 2009; 4727. 
14. Pardanani A, Hood J, Lasho T, et al.TG101209, a small molecule JAK2-selective 
kinase inhibitor potently inhibits myeloproliferative disorder-associated JAK2V617F and 
MPLW515L/K mutations. Leukemia. 2007; 21: 1658-68. 
15. Wernig G, Kharas MG, Okabe R, et al. Efficacy of TG101348, a selective JAK2 
inhibitor, in treatment ofa murine model of JAK2V617F-induced polycythemia vera. Cancer 
Cell. 2008; 13: 311-20. 
16. Karaman MW, Herrgard S, Treiber DK, et al. A quantitative analysis of kinase 
inhibitor selectivity. Nat Biotechnol. 2008; 26: 127-32. 
17. Giles F, Bergstrom DA, Garcia-Manero G, et al.MK-0457 is a novel aurora kinase and 
janus kinase2 (JAK2) inhibitor with activity intransformed JAK2-Positive myeloproliferative 
disease (MPD). Blood. 2006; 108: 4893. 
 
 
 
 
 
 
 
 
 
 
 
 
 
 
 7Gäbler et al.                              Supporting Information 
 8
 
 
 
 
 
 
Figures 
 
 TG101209
JI1
(pyridone 6/CMP6)
CEP701
VX680
AT9283
CYT387
TG101348
WP1066
AG490
LFM-A13
Figure S1
Sunitinib
JNJ7706621
CP690,550
A
B
A, Chemical structures of compounds, which have Jak inhibitory activity in living cells at 
concentrations below or around 1 μM. B, Structures of compounds, which had no potential to 
inhibit Jak2V617F-dependent signal transduction below a concentration of 5 μM. 
9%
p
ro
lif
e
ra
tio
n
- .3  1 - .3  1 - .3  1
0
25
50
75
100
125
%
prol
if
e
ra
ti
o
n
- .3  1 - .3  1 - .3  1
0
25
50
75
100
125
P-STAT5
inhibitor
STAT5
P-STAT5
STAT5
UKE-1
BA/F3-EpoR-
Jak2V617F
A
T
9283
C
E
P701
JI1 TG
101209
TG
101348
Su
ni
tini
b
V
X
680
WP
1066
C
Y
T387
A
G
490
-
μM μM
UKE-1 BA/F3-EpoR-Jak2V617F
Figure S2
A
B
CEP701VX680
P-Jak2
Jak2
P-STAT5
STAT5
D Jak2-
K539L
Jak2-
V617F
F
C
μM .5 1 5-
AG490 LFM-A13 JNJ7706621
.5 1 5- .5 1 5-
P-Jak2
Jak2
P-STAT5
STAT5
Dox 
JI1
- + + - + +
JI1
CP690,550E
P-Jak2
Jak2
P-STAT5
STAT5
μM .5 1 5-
TG101209 CEP701VX680TG101209
P-Jak3
Jak3
P-STAT5
STAT5
μM .5 1 5-
CP690,550 VX680 AG490
.5 1 5- .5 1 5-
10Gäbler et al.                              Supporting Information 
Figure S2: Validation of effects of the investiga ted compounds in otherrelevant cell systems  
A, UKE-1 and BA/F3-EpoR-Jak2V617F cells were  treated with different inhibitors at a 
concentration of 2.5 μM or left untreated for 3 hrs. The expression and phosphorylation state of 
STAT5 (P-STAT5) was assessed by Western blot immunodetection.  B, UKE-1 and BA/F3-
EpoR-Jak2V617F cells were tr eated with TG101209, VX680 and CE P701 at concentrations of 
0.3 or 1 μ M or left untreated for 72 hrs. Cell proliferation was assessed by the CyQUANT cell 
proliferation assay. C, HEL cells were treated with 0.5, 1 or 5 μM of the indicated inhibitors or 
left untreated for 3 hrs. The expression and phosphorylation state of ST AT5 (P-STAT5) and Jak2 
(P-Jak2) was assessed by Western blot imm unodetection. D, HEK-EpoR  cells stably and 
inducibly expressing Jak2V617F or Jak2K539L were  treated with 1 ng/ml doxycycline (+) or left 
untreated (-) for 12 hrs. Subsequen tly, the cells were treated with 1 μM of JI1 for 3 hrs as 
indicated. Western blots were detect ed as described in C. E, HEL cells were treated with 0.5, 1 or 
5 μM of CP690,550 or left untreated for 3 hrs. Western blots were detected as described in C. F, 
CMK cells were treated with 0.5, 1 or 5 μM of the indicated inhibitors or left untreated for 3 hrs.  
The expression and phosphorylation state of ST AT5 (P-STAT5) was assessed by Western blot 
immunodetection. To assess the ph osphorylation state of Jak3 (P -Jak3) an anti-phospho-Jak1 
antibody, which is cross-reactive and also detects phospho-Jak3 [4], was used. 
 
 11doxycycline untreated
ZsGreen
TL
ZsGreen
TL
ZsGreen-positivecells 
cou
nts
Dox 
Jak2
tubulin
STAT3
-
P-STAT5
inhibitor
STAT5
P-STAT3
Figure S3
A
C
log(intensity)  
B
-
-
+ + + + +
T C A V
D
0 1 2 3 4
0
25
50
75
100
125 AT9283
log(conc)
%
ZsG
reen
-
p
o
sit
ive
 ce
lls
0 1 2 3 4
0
25
50
75
100
125 CEP701
log(conc)
% Z
sG
re
e
n
-
p
o
sit
ive
 ce
lls
0 1 2 3 4
0
25
50
75
100
125 CYT387
log(conc)
%
ZsG
reen
-
p
o
sit
ive
 ce
lls
0 1 2 3 4
0
25
50
75
100
125 JI1
log(conc)
%
ZsG
reen
-
p
o
sit
ive
 ce
lls
0 1 2 3 4
0
25
50
75
100
125 TG101209
log(conc)
% Z
sG
re
e
n
-
p
o
sit
ive
 ce
lls
0 1 2 3 4
0
25
50
75
100
125 TG101348
log(conc)
% Z
sG
re
e
n
-
p
o
siti
ve
 ce
lls
12Gäbler et al.                              Supporting Information 
Figure S3: Characterization of  the HEK-V617F-STAT-Rep. cells 
A, HEK-V617F-STAT-Rep. cells were treate d with 10 ng/ml doxycycline for 12 hrs. 
Subsequently, TG101209 (T), CEP701 (C), AT9283 (A) or VX680 (V) was added at a 
concentration of 2.5 μM for 3 hrs. The phosphorylation state of STAT5 (P-STAT5) and STAT3 
(P-STAT3) and the expression of STAT5, STAT 3, Jak2 and tubulin was assessed by Western 
blot immunodetection. B, HEK- V617F-STAT-Rep. cells were treated with 10 ng/ml doxycycline 
(greenline) or left untreated (blackline) for 24 hrs and were then subjected to flow cytometric 
analysis. ZsGreen-positive cells were gated soth at less than 1% of the untreated cells were 
considered ZsGreen-positive. In the histogramall events to the right ofthe dashed line are 
considered cells expressing ZsGreen. C, HEK- V617F-STAT-Rep. cells we re treated with 10 
ng/ml doxycycline (right panel) or left untreated (left panel) for 24 hrs. Induction with 
doxycycline leads to green-fluorescent cells compared to untreated cells not showing any green 
fluorescence. D, Determination of the IC 50values of the different inhibitors in the reporter gene 
assay by flow cytometry: HEK-V617F-STAT- Rep. cells were induced with 10 ng/ml 
doxycycline and were additionally treated  with 7500, 2500, 833, 278, 93, 31, 10.3, 3.4 or 1.1 nM 
of the different inhibitors for 24 hrs. IC 50 values were determined using GraphPad Prism5.01, log 
[inhibitor] vs. response-Variable slope 4PL curv e fit fromduplicate experiments. The graphs 
shows mean values ±standard deviation of three biological replicate expe riments, fromwhich the 
IC 50 values were determined. 
 
 132 n
M
4374 nM 
STAT3-YFPHoechst 33342
STAT3-YFPHoechst 33342
Dox(h)
Jak2V617F STAT3-YFPDox(h)
Jak2
tubulin
STAT3-YFP
P-STAT3-YFP
0    12    24  36
TG101209  treatment
0 1 2 3 4
1.0
1.2
1.4
1.6
1.8
2.0 AT9283
log(conc)
re
la
ti
ve
 fl
u
o
re
sce
n
ce
0 1 2 3 4
1.0
1.2
1.4
1.6 JI1
log(conc)
re
la
ti
ve
 fl
u
o
re
sce
n
ce
0 1 2 3 4
1.0
1.2
1.4
1.6 TG101209
log(conc)
rel
at
ive f
lu
o
re
scen
ce
0 1 2 3 4
1.0
1.2
1.4
1.6 TG101348
log(conc)
re
la
ti
ve f
lu
o
res
cen
ce
0 1 2 3 4
1.0
1.2
1.4
1.6 CYT387
log(conc)
re
la
ti
ve f
lu
o
res
cen
ce
0 1 2 3 4
1.1
1.2
1.3
1.4 CEP701
log(conc)
re
la
ti
ve
 f
luore
sce
nc
e
Figure S4
E
A
C
B
D
Dox 
Jak2
tubulin
STAT3-YFP
-
P-STAT3-YFP
inhibitor
-
-
+ + + + +
T C A V
%
protein 
ex
pr
ession
Dox(h)
%
protein 
ex
pr
ession
14Gäbler et al.                              Supporting Information 
Figure S4: Characterization of the γ2A-FRT-TI-Jak2V617F/STAT3-YFP cells 
A, γ2A-FRT-TI-Jak2V617F/STAT3-YFP cells were induced with 5 μg/ml doxycycline for 
different time points (as indicated). Quantitative Western blot detection was performed as 
described in Materials and Methods. The expression kinetics of STAT3-YFP and Jak2V617F
upon doxycycline treatment was assessed by Western blot immunodetection with anti-GFP and 
anti-Jak2 antibodies, respectively. Phosphorylation of STAT3-YFP by Jak2V617F was detected 
with an anti-phospho-STAT3 antibody. Tubulin detection was used to show equal loading. B, 
Quantitationof triplicate experiments (similar toA) of Jak2V617F and STAT3-YFP expression 
is shown. After 24 hrs both proteins are robustly expressed. Therefore, thistime point was chosen 
to performthe assay. C, γ2A-FRT-TI-Jak2V617F/STAT3-YFP cells were treated with 5 μg/ml 
doxycycline for 24 hrs. Subsequently, TG101209 (T), CEP701 (C), AT9283 (A) or VX680 (V) at 
a concentration of 2.5 μM was added for 3 hrs. The expression and phosphorylation state of 
STAT3-YFP (P-STAT3-YFP) and the expression ofJak2 and tubulin were assessed by Western 
blot immunodetection. D, After induction with doxycycline γ2A-FRT-TI-Jak2V617F/STAT3-
YFP cells were treated with 2 or 4374 nM of TG101209 for 12 hrs. The left panel shows the 
automatic recognition of the nuclei by the “Cell Profiler” software; nuclear borders are 
highlighted by a red line. The right panel shows the automatic recognition ofthe YFP signal by 
the software, also delineated by a red line.The nuclear borders are additionallydepictedby a
white line in these pictures. When Jak2V617F isnot inhibited at low concentrations of 
TG101209 (2 nM), STAT3-YFP is located mostly in the nucleus. Upon inhibition of Jak2V617F 
(4374 nM TG101209) STAT3-YFP is localized rather in the cytoplasm. E, Determination of the 
IC50values of the different inhibitors in the STAT3-YFP translocation assay: γ2A-FRT-TI-
Jak2V617F/STAT3-YFP were induced with 5 μg/ml doxycycline and were additionally treated 
with 7500, 2500, 833, 278, 93, 31, 10.3, 3.4 or 1.1 nM of the different inhibitors for 12 hrs. IC50 
values were determined using GraphPad Prism5.01, log [inhibitor]vs. response-Variable slope 
4PL curve fit fromduplicate experiments. The graphsshowthe curves from4 technical replicates 
of a representative biological replicate.  
 15Figure S5
B
A
AT9283
-12 -10 -8 -6 -4
0
25
50
75
100
125
log(conc)
%
a
cti
vit
y
JI1
-12 -10 -8 -6 -4
0
25
50
75
100
125
log(conc)
% a
cti
vit
y
CYT387
-12 -10 -8 -6 -4
0
25
50
75
100
125
log(conc)
% a
cti
vit
y
CEP701
-12 -10 -8 -6 -4
0
25
50
75
100
125
log(conc)
 % a
cti
vit
y
TG101209
-12 -10 -8 -6 -4
0
25
50
75
100
125
log(conc)
% a
cti
vit
y
VX680
-12 -10 -8 -6 -4
0
25
50
75
100
125
log(conc)
% a
cti
vit
y
TG101348
-12 -10 -8 -6 -4
0
25
50
75
100
125
log(conc)
% a
cti
vit
y
Sunitinib
-12 -10 -8 -6 -4
0
25
50
75
100
125
log(conc)
% a
cti
vit
y
a IC 50 value wasdetermined witha competitive binding assay (KINOMEscan).
Compound Caliper (nM) Literature (nM) Reference
AT9283 0.88 1.2 [9]
CEP701 1.2 0.9 [10]
CYT387 1.5 18 [11]
JI1(pyridone 6) 1.6 2.1 [4, 12-13]
TG101209 0.76 6 [14]
TG101348 11 3 [15]
Sunitinib 2400 410 a [16]
VX680 480
190 a
123 (WT)
295 (V617F)
[16-17]
16Gäbler et al.                              Supporting Information 
Figure S5: In vitro kinase data 
A, IC 50values for Jak2 inhibition were determined in aninvitro kinase assay for the indicated 
inhibitors. The assays were performed by Ca liper Discovery Alliances & Services “CDAS” 
applying the LabChip technology fromCaliper Life Sciences using standard conditions and 
Staurosporine as a reference compound. IC 50 values were determined using GraphPad Prism5.01, 
log [inhibitor] vs. response-Variable slope 4PL cu rve fit from duplicate experiments. B, The table 
shows IC 50values of in vitroJak2 kinase assays determinedby Caliper Life Sciences in
comparison to data found in the literature. 
 
 
 
 
 
 
 
 
 
 172 nM 
18 nM 
162 nM 
486 nM 
AT9283 TG101209VX680 CEP701
48 hrs
untreated AT9283 VX680 CEP701 TG101209
2n : G1
4n : G2/M
48 hrs
Figure S6A-D
C
A
2n 4n 8n 2n 4n 8n 2n 4n 8n 2n 4n 8n 2n 4n 8n
2n 4n 8n 2n 4n 8n
0
2000
4000
6000
24 hrs
48 hrs
72 hrs
ce
ll v
o
lu
me
 in
 u
m
3
untreated AT9283 TG101209 VX680CEP701
D
VX680
CEP701
untr.
2C4 HCT-116 K-562
B
18Gäbler et al.                              Supporting Information 
Figure S6A-D: CEP701 has Aurora  kinase inhibitory activity. 
A, γ2A-FRT-TI-Jak2V617F/STAT3-YFP cells were treated with the indicated inhibitors for 24 
hrs. Subsequently, the cells were stained withthe DNA dye Hoechst 33342 at a concentration of 
1 μg/ml for 20 min. Confocal imaging pictures showthe changes of nuclear appearance. B, 2C4, 
HCT-116, and K-562 cells were treated with 500 nM of VX680 or CEP701 or left untreated for 
48 hrs. Subsequently, the nuclei were stained with Hoechst 33342 at a concentration of 1 μg/ml 
for 20 min. C, HEL cells were treated with 500 nM CEP701, VX680, TG101209 or 100 nM 
AT9283 for 24 or 48 hrs and then subjected to cell cycle analysis. The histograms demonstrate 
the emergence of an 8n peak after 24 hrs oftreatment with AT9283 and VX680 and after 48 hrs
of CEP701 treatment. Cell cycle profiles ofTG101209 treated cells are shown as negative 
control. The results of one representative technical replicate ofthree biological replicates are 
shown. D, HEL cells were treated with 600 nM CEP701, TG101209, VX680 or 100 nM AT9283 
or left untreated for 24, 48 or 72 hrs. The mean values of the cell volume with standard deviations 
from3 biological triplicates are shown.  
 
 19- .25 .5 1 - .25 .5 1
0
25
50
75
100
125
%
p
hos
pho
-hi
ston
e
 H3
- .25 .5 1 - .25 .5 1
0
25
50
75
100
125
%
phos
p
ho-
hi
stone
 H3
UKE-1 BA/F3-EpoR-Jak2V617F
Figure S6E-F
μM
CEP701VX680
P- H3
H3
CEP701VX680
μM .25 1.5- .25 1.5-
μM
CEP701VX680
P- H3
H3
CEP701VX680
μM .25 1.5- .25 1.5-
F
AT9283
-12 -10 -8 -6 -4
0
25
50
75
100
125
AurAIC50 =8.1 nM
AurBIC50 =2.3 nM
log(conc)
% a
cti
vit
y
VX680
-12 -10 -8 -6 -4
0
25
50
75
100
125
AurAIC50 =14 nM
AurBIC50= 9.6 nM
log(conc)
% a
cti
vit
y
TG101209
-12 -10 -8 -6 -4
0
25
50
75
100
125
AurA IC50 =240 nM
AurB IC50 =33 nM
log(conc)
% a
cti
vit
y
CEP701
-12 -10 -8 -6 -4
0
25
50
75
100
125
AurA IC50=2.7 nM
AurB IC50=6.9 nM 
log(conc)
% a
cti
vit
y
E
20Gäbler et al.                              Supporting Information 
Figure S6E-F: CEP701 has Aurora  kinase inhibitory activity. 
E, UKE-1 (left panel) and BA/F3-EpoR-Jak2V617F  (right panel) cells we re treated with 100 
ng/ml of Nocodazole for 16 hrs to block the cells in the M phase of the cell cycle. Subsequently, 
the cells were incubated with different concentrations (0.25, 0.5 or 1 μM) of VX680 and CEP701 
or left untreated for 3 hrs.  Quantitative Western blot detecti on was performed as described in 
Materials and Methods. Th e blots were detected with antibodies against phosphorylated histone 
H3 (P-H3) and histone H3 (H3) . The bar diagrams below the We stern blot representation show 
the quantitation of phospho-histone  H3 signals relative to hist one H3 expression for three 
biological replicates. F, IC 50values for AuroraA and B inhibitionweredetermined inan in vitro
kinase assay for the indicated inhibitors. The assays were performed by Caliper Discovery 
Alliances & Services “CDAS” applying the LabC hip technology from Caliper Life Sciences 
using standard conditions and Staurosporine as a reference compound. IC 50 values were 
determined using GraphPad Prism5.01, log [inhib itor] vs. response-Variable slope 4PL curve fit 
fromduplicate experiments. 
 
 
 
 
 
 
 
 210 10 25 50 150 300 600 0 10 25 50 150 300 600 0 10 25 50 150 300 600
0
25
50
75
100
125
concentration (nM)
%
 co
lo
ni
es
AZD1152 SNS314Danusertib
0 50 150 300 0 50 150 300
0
25
50
75
100
125
%
 co
lo
ni
es
100 nMVX6800 nMVX680
TG101348
(nM)
Figure S7
Figure S8
Figure S9
0
20
40
60
80
100
120
%
 p
rol
ifer
at
on
VX680 (μM)
TG101209 (μM) .30
.10
TG101209
VX680
TG101209 + VX680
-
- .30
.10
0.996 CI values0.835 0.654 0.729 0.814
.41
.14-
- .41
.14
.54
.18-
- .54
.18
.72
.24-
- .72
.24
.95
.32-
- .95
.32
22Gäbler et al.                              Supporting Information 
Figure S7: Aurora kinase inhibition rather  suppresses growth of myeloid colonies. 
CD34 +  cells of Jak2V617F-positive MPN patients were  subjected to CFC assays in the presence 
of indicated Aurora kinase inhibitors at different concentrations. The amount of erythroid 
colonies (black bars) or myeloid colonies (white bars) grown frominhi bitor-treated cells was 
calculated as percentage of maximum number of col onies in the untreated control.
 
Figure S8: Jak and Aurora kinase inhibitors  cooperate to suppress growth of Jak2V617F- 
expressing cells. 
CD34 +  cells of Jak2V617F-positive MPN patients were subjected to CFC assays using the 
Aurora kinase inhibitor VX680 and the Jak2 inhibitor TG101348 in combination. The amount of 
erythroid colonies (black bars) or myeloid colonies (white bars ) grown frominhibitor-treated 
cells was calculated as percentage of maximum number of colonies in the untreated control. 
 
Figure S9: Chou-Talalay analysis TG101209 and VX 680 synergistically inhi bit proliferation of 
BA/F3-EpoR-Jak2V617F cells  
BA/F3-EpoR-Jak2V617F cells were incubated with TG101209, VX680 or a combination thereof 
(ratio of concentrations was kept constant at 3:1). A dose-effect analysisofthe drug combination
was performed using the CompuSyn software. CI valu es werelowerthan1 for all concentrations 
indicating a synergistic effect of the drug combination. 
 
 
 
 
 23
